# Supplementary material for: Anti-Inflammatory Effects of (9Z,11E)-13-Oxooctadeca-9,11-dienoic Acid (13-KODE) Derived from Salicornia herbacea L. on Lipopolysaccharide-Stimulated Murine Macrophage via NF-kB and MAPK Inhibition and Nrf2/HO-1 Signaling Activation
Source: Antioxidants (Basel). 2022 Jan 18;11(2):180. doi: 10.3390/antiox11020180 (PMC8868157; doi:10.3390/antiox11020180)
Supplement: Supplementary file 1 [file antioxidants-11-00180-s001.zip]

Archive with 1 entries (1 files):
- antioxidants-1544702-supplementary.pdf
